# Supplementary material for: Protein Susceptibility to Peroxidation by 4-Hydroxynonenal in Hereditary Hemochromatosis
Source: Int J Mol Sci. 2023 Feb 2;24(3):2922. doi: 10.3390/ijms24032922 (PMC9917916; doi:10.3390/ijms24032922)
Supplement: Supplementary file 1 [file ijms-24-02922-s001.zip]

Archive with 1 entries (1 files):
- ijms-2174383-supplementary.pdf
